# Supplementary material for: TORC1 Regulates Thermotolerance via Modulating Metabolic Rate and Antioxidant Capacity in Scallop Argopecten irradians irradians
Source: Antioxidants (Basel). 2024 Nov 6;13(11):1359. doi: 10.3390/antiox13111359 (PMC11591371; doi:10.3390/antiox13111359)
Supplement: Supplementary file 1 [file antioxidants-13-01359-s001.zip]

Archive with 2 entries (2 files):
- Supplementary data.xlsx
- Supplementary Table.pdf
