# Supplementary material for: TORC1 Regulates Thermotolerance via Modulating Metabolic Rate and Antioxidant Capacity in Scallop Argopecten irradians irradians
Source: Antioxidants (Basel). 2024 Nov 6;13(11):1359. doi: 10.3390/antiox13111359 (PMC11591371; doi:10.3390/antiox13111359)
Supplement: Supplementary file 1 [file antioxidants-13-01359-s001.zip › Supplementary data.xlsx]

## Sheet: Sheet1
Data S1. Expression levels (TPM) of AiTORC1-coding genes in embryos/larvae at all developmental stages, in healthy adult tissues, and in four tissues being processed under 32 °C stress with different time durations
	zygotes	2–8 cells	blastula	gastrula	trochophores	D-shaped larvae	umbo larvae	juvenile scallops
TOR	4.62351	7.72791	3.77901	2.46132	7.30224	7.64178	8.48688	6.28402
RAPTOR	2.66315	3.74527	1.5839	0.956192	2.57602	2.78581	2.70997	2.03793
LST8	15.6341	44.6449	39.274	32.3508	41.2002	37.2801	34.2158	30.9727
DEPTOR	4.19709	9.67227	2.78438	3.17206	5.46977	5.88527	6.9093	5.72964
PRAS40	100.661	24.6108	7.65072	9.34744	20.5162	15.1071	15.3612	14.3047
	hepatopancreas	foot	gill	gonad	kidney	mantle	smooth muscle	striated muscle	hemocyte	heart
TOR	4.33597	7.60145	3.48043	10.4404	14.1193	4.01153	3.86853	3.13813	15.1903	12.7147
RAPTOR	1.81836	2.93732	2.17207	2.72992	4.45031	1.34965	1.32284	0.933398	5.01094	2.98291
LST8	35.7122	45.2273	55.4067	71.1254	54.2731	39.8282	29.0384	31.4594	100.524	89.3773
DEPTOR	13.0669	2.7167	0.899543	7.11155	25.1784	0.645335	0.344348	0.301568	0	0.0472614
PRAS40	15.367	11.0807	7.17293	17.1161	12.5393	5.12843	6.06415	5.4034	11.1374	14.6889
	mantle							hemocyte							gill							heart
	0h	6h	12h	24h	3d	6d	10d	0h	6h	12h	24h	3d	6d	10d	0h	6h	12h	24h	3d	6d	10d	0h	6h	12h	24h	3d	6d	10d
TOR	10.9338	9.8694	13.9915	12.466	11.0415	14.7389	15.2946	15.1903	4.73152	10.0248	13.4686	6.75332	10.9932	12.8115	9.74322	12.1275	13.1409	12.9877	11.5016	12.9898	9.28473	12.7147	12.5214	13.5214	13.8147	12.9546	11.5573	16.1843
RAPTOR	3.67442	4.17121	5.71509	4.21339	3.96244	4.56573	5.41257	5.01094	1.98769	3.75747	4.52164	1.9076	2.73372	3.50327	5.66947	7.20052	9.13908	4.62124	8.40233	4.15244	3.83344	2.98291	6.86672	7.13002	5.65023	5.02729	3.40593	6.18021
LST8	77.5356	66.958	76.354	65.2263	59.8142	66.2859	65.1212	100.524	76.3141	86.7159	82.8569	84.1827	99.3172	81.2155	102.313	84.5938	100.981	85.6993	81.168	87.9251	90.2783	89.3773	60.5363	78.5802	81.4384	75.8158	86.8548	76.7426
DEPTOR	0	0.0355312	0	0.148067	0	0	0	0	0.362261	0	0	0	0.152179	0	0	0.642486	0	0	0	0	0.071564	0.0472614	0.172553	0.0439027	1.24234	0.0444064	0.118549	0
PRAS40	11.3996	13.1767	20.1657	19.2264	17.8165	19.8793	23.4024	11.1374	6.80854	13.5943	14.564	7.71002	10.6774	13.6509	19.6365	14.6536	18.1709	19.9712	14.4203	16.0848	16.6118	14.6889	13.0439	25.2734	20.0185	15.2256	17.1787	23.3735
